# Supplementary material for: Associations between the COVID-19 Pandemic and Hospital Infrastructure Adaptation and Planning—A Scoping Review
Source: Int J Environ Res Public Health. 2022 Jul 4;19(13):8195. doi: 10.3390/ijerph19138195 (PMC9266736; doi:10.3390/ijerph19138195)
Supplement: Supplementary file 1 [file ijerph-19-08195-s001.zip]

Archive with 1 entries (1 files):
- ijerph-1760713-supplementary.pdf
